# Supplementary material for: Construction of Ontology Augmented Networks for Protein Complex Prediction
Source: PLoS One. 2013 May 1;8(5):e62077. doi: 10.1371/journal.pone.0062077 (PMC3641129; doi:10.1371/journal.pone.0062077)
Supplement: Source Code S1 — The source code of COAN. (ZIP) [file pone.0062077.s001.zip]

Archive with 9 entries (8 files):
- source_code/
- source_code/COAN.py
- source_code/ConvertPPI.exe
- source_code/Mining_Cliques.exe
- source_code/README
- source_code/go_slim_help.README
- source_code/go_slim_mapping.tab
- source_code/krogan.txt
- source_code/license.txt
