# Supplementary material for: Construction of Ontology Augmented Networks for Protein Complex Prediction
Source: PLoS One. 2013 May 1;8(5):e62077. doi: 10.1371/journal.pone.0062077 (PMC3641129; doi:10.1371/journal.pone.0062077)
Supplement: Source Code S1 — The source code of COAN. (ZIP) [file pone.0062077.s001.zip › source_code/COAN.py]

#COAN algorithm
import sys
from math import sqrt

from optparse import OptionParser
from numpy import *

from numpy.linalg import *
import string
import os


protein_out_file="protein.temp"
cliques_file="cliques"
ppi_pair_file="ppi.pair"
ppi_matrix_file="ppi.matrix"

def f_key(a):
    return(a[-1])

#def density()

def density_score(temp_set, matrix):
    
    temp_density_score=0.
    for m in temp_set:
        for n in temp_set:
            if n!=m and matrix[m,n]!=0:
                temp_density_score+=matrix[m,n]
                        
    temp_density_score=temp_density_score/(len(temp_set)*(len(temp_set)-1))
    return temp_density_score

def calculate_matrix(matrix):
    W= matrix*((-1.0)*0.8)
    W+=eye(Node_count)
    W=inv(W)
    
    R_matrix= W-eye(Node_count)
    
    return R_matrix


def expand_cluster(seed_clique,all_protein_set,R_matrix,expand_thres):
      
 
    expand_set=[]
    complex_set=[]
    
    for instance in seed_clique:
        avg_node_score=density_score(instance, R_matrix)
        
        temp_set=set([])
        for j in all_protein_set.difference(instance):
            temp_score=0.
            for n in instance :
                temp_score+=R_matrix[n,j]
            temp_score/=len(instance)
            
            if (temp_score/avg_node_score)>=expand_thres:
                
                temp_set.add(j)
        expand_set.append(temp_set)
    for i in range(len(seed_clique)):
        complex_set.append(seed_clique[i].union(expand_set[i]))
 
    return(complex_set)
   


def merge_cliques (new_cliques_set,R_matrix):
    seed_clique=[]
    
    while(True):
        temp_cliques_set=[]
        if len(new_cliques_set)>=2:
            seed_clique.append(new_cliques_set[0])
            
            for i in range(1,len(new_cliques_set)):
                if len(new_cliques_set[i].intersection(new_cliques_set[0]))==0:
                    temp_cliques_set.append(new_cliques_set[i])
                elif  len(new_cliques_set[i].difference(new_cliques_set[0]))>=3:
                    temp_cliques_set.append(new_cliques_set[i].difference(new_cliques_set[0]))
            
            cliques_set=[]
            
            for i in temp_cliques_set:
        
                clique_score=density_score(i, R_matrix)
                temp_list=[]
                for j in i:
                    temp_list.append(j)
                    
                
                temp_list.append(clique_score)
                cliques_set.append(temp_list)
            
            cliques_set.sort(key=f_key,reverse=True)

            new_cliques_set=[]
            for i in range (len(cliques_set)):
                temp_set=set([])
                for j in range(len(cliques_set[i])-1):
                    temp_set.add(cliques_set[i][j])
                new_cliques_set.append(temp_set)
            
        elif len(new_cliques_set)==1:
            seed_clique.append(new_cliques_set[0])
            break
        else:
            break
            
    return seed_clique


def getOptions():
    optparser = OptionParser(usage="%prog [options]\n-h for help")
    optparser.add_option("-p", "--PPI_file", dest="PPI_file", help="Input file of PPI data")
    optparser.add_option("-g", "--GO_file", dest="GO_file", help="Input file of GO slim data")
    optparser.add_option("-o", "--output", dest="output", help="Output file for writing the predicted complexes")
   
    optparser.add_option("-t", "--expand_thes_parameter", dest="expand_thes_parameter", help="expand_thes_parameter: range from 0 to 1", default="0.6")
    (options, args) = optparser.parse_args()
    if not options.PPI_file:
        optparser.error("No input PPI data file")
    if not options.GO_file:
        optparser.error("No input GO slim data file")
    if not options.output:
        optparser.error("No output file defined")
    return options, args


if __name__ == "__main__":
    
    options, args = getOptions()
    
    ###########input PPI data############
    f = open(options.PPI_file,"r")
    f_protein_out=open(protein_out_file,"w")
    Dic_map={}
    index=0
    Node1=[]
    Node2=[]
    #GO_weight={}
    All_node=set([])
    All_node_index=set([])
    
    for line in f:
        line = line.strip().split()
        if len(line)==2:
            Node1.append(line[0])
            All_node.add(line[0])
            Node2.append(line[1])
            All_node.add(line[1])
            if line[0] not in Dic_map:
                
                Dic_map[line[0]]=index
                f_protein_out.write(line[0]+"\n")
                All_node_index.add(index)
                index+=1
            if line[1] not in Dic_map:
                
                Dic_map[line[1]]=index
                f_protein_out.write(line[1]+"\n")
                All_node_index.add(index)
                index+=1
    Protein_num=index
    f.close()
    f_protein_out.close()

    
    ###########input GO slim data##################
   
    f=open(options.GO_file,"r")
    
    for line in f:
        line = line.strip().split("GO:")
        if len(line)==2:
            Node1.append(line[0].split()[0])
            line= line[1].split()
            Node2.append("GO:"+line[0])
            if "GO:"+line[0] not in Dic_map:
                #print(line[0])
                Dic_map["GO:"+line[0]]=index
                #GO_weight[index]=1.0
                index+=1
    Go_num=index-Protein_num
    Node_count=index
  
    f.close()
    
    
    
    ######dic_map to map_dic###########
    Map_dic={}
    for key in Dic_map.keys():
        Map_dic[Dic_map[key]]=key

    ######bulid Adj_matrix###########
    
    Adj_Matrix = mat(zeros((Node_count,Node_count), dtype = int))
    

    if len(Node1)==len(Node2):
        
        for i in range(len(Node1)):
            if Node1[i] in Dic_map and Node2[i] in Dic_map:
                Adj_Matrix[Dic_map[Node1[i]],Dic_map[Node2[i]]]=1
                Adj_Matrix[Dic_map[Node2[i]],Dic_map[Node1[i]]]=1

    for i in range (Protein_num):
        num=0
        for j in range(Protein_num, Node_count):
            if Adj_Matrix[i,j]==1:
                 num+=1
        

   

    ################mining cliques################

    
    os.system("ConvertPPI.exe "+options.PPI_file+" "+protein_out_file+" "+ppi_pair_file+" "+ppi_matrix_file)
    os.system("Mining_Cliques.exe "+ppi_matrix_file+" "+"1"+" "+"3"+" "+str(Protein_num)+" "+cliques_file)
    
  
    #####################generate Trans_Matrix##################
    print("##########generate Trans_Matrix########## \n")
    Trans_Matrix = mat(zeros((Node_count,Node_count), dtype = float))
    P_GO_set=[]
    Protein_neighbor_num={}
    GO_neighbor_num={}
    for i in range(0, Protein_num):
        Neighbor_num=0
        for j in range(0, Protein_num):
            if Adj_Matrix[i,j]==1:
                Neighbor_num+=1
        Protein_neighbor_num[i]=Neighbor_num
        temp_set=set([])
        for j in range(Protein_num,Node_count):
            if Adj_Matrix[i,j]==1:
                temp_set.add(j)
        P_GO_set.append(temp_set)
            
        
    for i in range(Protein_num, Node_count):
        Neighbor_num=0
        for j in range(0, Protein_num):
            if Adj_Matrix[i,j]==1:
                Neighbor_num+=1
        GO_neighbor_num[i]=Neighbor_num

  
    for i in range(0, Protein_num):
                
        for j in range(0,Protein_num):
            if Adj_Matrix[i,j]==1:
                Trans_Matrix[i,j]=1.0/(Protein_neighbor_num[i]+len(P_GO_set[i]))
           
            
        for j in range(Protein_num, Node_count):
            if Adj_Matrix[i,j]==1:
                Trans_Matrix[i,j]=1.0/(Protein_neighbor_num[i]+len(P_GO_set[i]))
            
    
    for i in range(Protein_num, Node_count):
        
        for j in range(0,Protein_num):
            if Adj_Matrix[i,j]==1:
                Trans_Matrix[i,j]=1.0/(GO_neighbor_num[i])
               
    ###############calculate unified distance matrix##############
    print ("##########calculate unified distance matrix##########\n")
    R_matrix=calculate_matrix(Trans_Matrix)
    
    
        
    #########generate seed cliques###################

    cliques_set=[]
    f=open(cliques_file,"r")
    for line in f:
        temp_set=[]
        line=line.strip().split()
        for i in range(1,len(line)):
            temp_set.append(int(line[i]))
        cliques_set.append(temp_set)
    
    f.close()
    avg_clique_score=0.

    
    
    for instance in cliques_set:
        
        clique_score=density_score(instance, R_matrix)
        avg_clique_score+=clique_score
        instance.append(clique_score)
    avg_clique_score/=len(cliques_set)
    cliques_set.sort(key=f_key,reverse=True)

    new_cliques_set=[]
    for i in range (len(cliques_set)):
        temp_set=set([])
        for j in range(len(cliques_set[i])-1):
            temp_set.add(cliques_set[i][j])
        new_cliques_set.append(temp_set)
    

    

    seed_clique = merge_cliques(new_cliques_set,R_matrix)
    
    
    ##########expand clusters############
    print("##########expand clusters##########\n")
    
    expand_thres=string.atof(options.expand_thes_parameter)
    complex_set=expand_cluster(seed_clique,All_node_index,R_matrix,expand_thres)
 
    ######### output the predicted complexes####################
    print("##########output predicted complexes##########\n")
    final_file=open (options.output,"w")
          
    for i in range(len(complex_set)):
        
            line = "Complex"+str(i)+": "
            for m in complex_set[i]:
                line += Map_dic[m]+" "
            line+="\n"
            
            final_file.write(line)  
    final_file.close()

    print("##########COAN completes############")

  
