# Supplementary material for: Construction of Ontology Augmented Networks for Protein Complex Prediction
Source: PLoS One. 2013 May 1;8(5):e62077. doi: 10.1371/journal.pone.0062077 (PMC3641129; doi:10.1371/journal.pone.0062077)
Supplement: Source Code S1 — The source code of COAN. (ZIP) [file pone.0062077.s001.zip › source_code/README]

============== COAN algorithm for protein complexes prediction =================

This package contains an implementation of COAN algorithm based on ontology augment networks
described in the paper "Construction of ontology augment networks for protein complex prediction".
In addition, this package contains Krogan PPI data and GO slim anntoation file.


This is research software, provided as is without express or implied warranties
etc. see licence.txt for more details. We have tried to make it reasonably usable,
but adapting the system to new environments or transforminga corpus to the format
 used by the system may require significant effort. 


============================ QUICKSTART ========================================
COAN runs under Windows OS. The main requirement of the software is python 2.7 or
 later and numpy.


Usage:
	COAN -p ppi_data_filename -g GO_slim_filename -o output_file -t expand_thres

This program calls the "Mining_Cliques" program to mining maximal cliques. 

Parameters:

1. ppi_data_filename: contains the set of PPI data. Each line represents an interaction.

2. GO_slim_data_filename: the GO slim file is download from http://www.yeastgenome.org/download-data/curation.
   User can conslut go_slim_help file.

3. output_file: contains the list of predicted complexes generated. Each line represents a complex. The string 
   before ':' is the identifier of the complex, followed by the set of proteins in this complex. 

4. expand_thres: the threshold used to expand seed complexes in the second step. The range of expand_thres is from
   0 to 1. The defalut is set to 0.6.


Example:

   COAN  -p krogan.txt -g go_slim_mapping.tab -o result
