# Supplementary material for: Construction of Ontology Augmented Networks for Protein Complex Prediction
Source: PLoS One. 2013 May 1;8(5):e62077. doi: 10.1371/journal.pone.0062077 (PMC3641129; doi:10.1371/journal.pone.0062077)
Supplement: Source Code S1 — The source code of COAN. (ZIP) [file pone.0062077.s001.zip › source_code/krogan.txt]

YAL001C	YBR123C
YAL001C	YDR362C
YAL001C	YDR381W
YAL001C	YGR047C
YAL001C	YOR110W
YAL007C	YAR002C-A
YAL007C	YBL003C
YAL007C	YBR009C
YAL007C	YDR086C
YAL007C	YDR174W
YAL007C	YDR381W
YAL007C	YGL008C
YAL007C	YGL055W
YAL007C	YGL200C
YAL007C	YGR231C
YAL007C	YJL034W
YAL007C	YLR075W
YAL007C	YLR150W
YAL007C	YLR342W
YAL007C	YML012W
YAL007C	YMR214W
YAL007C	YNL055C
YAL011W	YBL003C
YAL011W	YDR190C
YAL011W	YDR334W
YAL011W	YDR485C
YAL011W	YJL081C
YAL011W	YLR085C
YAL011W	YML041C
YAL011W	YPL235W
YAL016W	YDL134C
YAL016W	YDL188C
YAL016W	YGL190C
YAL016W	YGR161C
YAL016W	YML109W
YAL016W	YMR273C
YAL016W	YNL209W
YAL016W	YOR014W
YAL016W	YPL152W
YAL017W	YLR150W
YAL019W	YAL026C
YAL019W	YIL035C
YAL021C	YCR093W
YAL021C	YDR252W
YAL021C	YNR052C
YAL024C	YNL312W
YAL026C	YML069W
YAL027W	YCR009C
YAL027W	YCR028C-A
YAL027W	YDL014W
YAL027W	YDR381W
YAL027W	YDR388W
YAL027W	YGL106W
YAL027W	YIL095W
YAL027W	YIL105C
YAL027W	YLL018C
YAL027W	YLR429W
YAL027W	YML095C
YAL027W	YNL106C
YAL027W	YOR294W
YAL027W	YPL004C
YAL027W	YPL022W
YAL027W	YPL146C
YAL027W	YPR171W
YAL033W	YBR257W
YAL033W	YHR062C
YAL033W	YNL221C
YAL034C	YER110C
YAL034W-A	YIR010W
YAL034W-A	YPL233W
YAL043C	YAL046C
YAL043C	YBL076C
YAL043C	YBL101C
YAL043C	YBR119W
YAL043C	YDL199C
YAL043C	YDR195W
YAL043C	YGR156W
YAL043C	YJR093C
YAL043C	YKL059C
YAL043C	YLR115W
YAL043C	YLR277C
YAL043C	YLR303W
YAL051W	YCR087C-A
YAL051W	YDR060W
YAL051W	YDR412W
YAL051W	YIL036W
YAL051W	YKL172W
YAL051W	YLR197W
YAL051W	YOR310C
YAL051W	YPL146C
YAL051W	YPR169W
YAL059W	YMR124W
YAL061W	YAL060W
YAR002W	YLR335W
YAR002W	YLR347C
YAR002W	YNL189W
YAR003W	YBR175W
YAR003W	YDR469W
YAR003W	YLR015W
YAR003W	YPL138C
YAR007C	YBL002W
YAR007C	YDL140C
YAR007C	YDR129C
YAR007C	YDR174W
YAR007C	YEL030W
YAR007C	YFL014W
YAR007C	YHR164C
YAR007C	YJL173C
YAR007C	YLR429W
YAR007C	YNL312W
YAR042W	YAR042W
YAR071W	YAL062W
YAR071W	YBR093C
YAR071W	YCR038C
YAR071W	YFR055W
YAR071W	YGL245W
YBL002W	YBL003C
YBL002W	YBR009C
YBL002W	YGL207W
YBL002W	YGL241W
YBL002W	YKR048C
YBL002W	YML069W
YBL002W	YMR072W
YBL002W	YOL012C
YBL002W	YOL054W
YBL003C	YBL046W
YBL003C	YBR009C
YBL003C	YBR010W
YBL003C	YCR028C-A
YBL003C	YDR174W
YBL003C	YGL207W
YBL003C	YGL241W
YBL003C	YHL024W
YBL003C	YIL035C
YBL003C	YIL148W
YBL003C	YIL173W
YBL003C	YJL034W
YBL003C	YKR048C
YBL003C	YML069W
YBL003C	YML103C
YBL003C	YMR044W
YBL003C	YMR072W
YBL003C	YNL201C
YBL003C	YOR058C
YBL003C	YOR061W
YBL008W	YBR215W
YBL016W	YBR072W
YBL016W	YDR171W
YBL016W	YLR259C
YBL016W	YNL246W
YBL019W	YCR028C-A
YBL021C	YOR358W
YBL024W	YDL014W
YBL024W	YDR381W
YBL024W	YIL070C
YBL024W	YLR150W
YBL026W	YJR022W
YBL026W	YMR268C
YBL032W	YGL105W
YBL032W	YGL245W
YBL035C	YNL102W
YBL036C	YLR150W
YBL037W	YNL265C
YBL037W	YOL062C
YBL038W	YGR093W
YBL038W	YJL200C
YBL038W	YKR006C
YBL038W	YLR399C
YBL039C	YGL022W
YBL041W	YFR050C
YBL041W	YGL011C
YBL041W	YGR135W
YBL041W	YGR253C
YBL041W	YJL001W
YBL041W	YML092C
YBL041W	YMR314W
YBL041W	YOL038W
YBL041W	YOR362C
YBL041W	YPR103W
YBL045C	YPR191W
YBL046W	YDR075W
YBL046W	YDR293C
YBL046W	YML010W
YBL046W	YNL201C
YBL047C	YJL148W
YBL052C	YBL003C
YBL052C	YBR010W
YBL052C	YPR031W
YBL056W	YLR240W
YBL058W	YDL126C
YBL058W	YDR388W
YBL058W	YHR064C
YBL067C	YER030W
YBL067C	YML105C
YBL067C	YOL087C
YBL071W-A	YAL020C
YBL071W-A	YCR009C
YBL071W-A	YDR385W
YBL071W-A	YDR388W
YBL071W-A	YEL037C
YBL071W-A	YIL103W
YBL071W-A	YKL191W
YBL071W-A	YLR384C
YBL071W-A	YLR429W
YBL074C	YGR074W
YBL074C	YHR165C
YBL074C	YLR347C
YBL074C	YPR182W
YBL079W	YGL106W
YBL079W	YLR429W
YBL084C	YGL240W
YBL086C	YLR045C
YBL093C	YBR193C
YBL093C	YBR253W
YBL093C	YDL005C
YBL093C	YDR308C
YBL093C	YDR381W
YBL093C	YER022W
YBL093C	YGL025C
YBL093C	YGL127C
YBL093C	YGR198W
YBL093C	YHR058C
YBL093C	YHR121W
YBL093C	YLR150W
YBL093C	YNR010W
YBL093C	YOL051W
YBL093C	YOR174W
YBL093C	YPR070W
YBL093C	YPR168W
YBL097W	YDR388W
YBL097W	YFR031C
YBL097W	YGR135W
YBL097W	YLR086W
YBL097W	YLR272C
YBL103C	YBR010W
YBL103C	YOL067C
YBR001C	YBR109C
YBR001C	YBR127C
YBR001C	YDR171W
YBR001C	YGL106W
YBR009C	YBR010W
YBR009C	YCL040W
YBR009C	YDR174W
YBR009C	YEL056W
YBR009C	YGL207W
YBR009C	YIL070C
YBR009C	YJL115W
YBR009C	YLL022C
YBR009C	YML069W
YBR009C	YMR072W
YBR009C	YMR284W
YBR009C	YOL054W
YBR009C	YOR217W
YBR009C	YPL001W
YBR010W	YBL002W
YBR010W	YBR245C
YBR010W	YDR174W
YBR010W	YEL056W
YBR010W	YGL207W
YBR010W	YGR081C
YBR010W	YIL070C
YBR010W	YJL115W
YBR010W	YKR048C
YBR010W	YLL022C
YBR010W	YML069W
YBR010W	YMR044W
YBR010W	YMR284W
YBR010W	YMR288W
YBR010W	YNL054W
YBR010W	YNL167C
YBR010W	YPL001W
YBR010W	YPR052C
YBR017C	YBR189W
YBR017C	YGL122C
YBR030W	YGL106W
YBR030W	YLR244C
YBR049C	YBL003C
YBR054W	YBL084C
YBR054W	YDR381W
YBR055C	YER029C
YBR057C	YLL040C
YBR058C	YBR112C
YBR058C	YDL182W
YBR058C	YDR388W
YBR058C	YEL030W
YBR058C	YGL106W
YBR058C	YIL148W
YBR058C	YPL085W
YBR060C	YBL002W
YBR060C	YBL003C
YBR060C	YBR009C
YBR060C	YDR174W
YBR060C	YHR118C
YBR060C	YLL004W
YBR060C	YML065W
YBR060C	YOR294W
YBR060C	YPL001W
YBR060C	YPR162C
YBR062C	YMR083W
YBR067C	YER151C
YBR072W	YBR127C
YBR072W	YJL047C
YBR072W	YMR083W
YBR072W	YOR159C
YBR072W	YPR056W
YBR079C	YAL016W
YBR079C	YDR429C
YBR079C	YER025W
YBR079C	YGL106W
YBR079C	YJR007W
YBR079C	YJR045C
YBR079C	YLR192C
YBR079C	YLR259C
YBR079C	YMR146C
YBR079C	YMR186W
YBR079C	YMR309C
YBR079C	YNL244C
YBR079C	YOR361C
YBR079C	YPR041W
YBR079C	YPR116W
YBR081C	YBR198C
YBR081C	YLR055C
YBR081C	YMR223W
YBR081C	YOL148C
YBR082C	YDR059C
YBR082C	YER068W
YBR082C	YKL010C
YBR082C	YOR294W
YBR084W	YDL130W
YBR087W	YBR010W
YBR087W	YCL016C
YBR087W	YDR087C
YBR087W	YDR171W
YBR087W	YEL026W
YBR087W	YJR068W
YBR087W	YLR150W
YBR087W	YLR223C
YBR087W	YML105C
YBR087W	YNL290W
YBR087W	YOR217W
YBR094W	YEL015W
YBR095C	YAL013W
YBR095C	YIL084C
YBR095C	YMR263W
YBR095C	YNL097C
YBR095C	YNL330C
YBR095C	YOL004W
YBR095C	YPL139C
YBR095C	YPL181W
YBR101C	YBR115C
YBR103W	YCR033W
YBR103W	YDR155C
YBR103W	YIL112W
YBR103W	YKR029C
YBR107C	YBR211C
YBR107C	YDR254W
YBR107C	YDR318W
YBR107C	YGR179C
YBR107C	YJR135C
YBR107C	YLR315W
YBR107C	YPL018W
YBR107C	YPR046W
YBR108W	YCR009C
YBR108W	YDR388W
YBR108W	YGR086C
YBR108W	YPL004C
YBR109C	YGL242C
YBR109C	YMR109W
YBR109C	YMR315W
YBR119W	YER029C
YBR119W	YGR013W
YBR119W	YGR074W
YBR119W	YIL061C
YBR119W	YKL012W
YBR119W	YLR147C
YBR119W	YLR275W
YBR119W	YML046W
YBR123C	YDR362C
YBR123C	YGR047C
YBR123C	YOR110W
YBR123C	YPL007C
YBR125C	YDR071C
YBR127C	YDL185W
YBR127C	YDR328C
YBR127C	YEL051W
YBR127C	YGR020C
YBR127C	YHR039C-A
YBR127C	YJR033C
YBR127C	YPR036W
YBR130C	YAL029C
YBR130C	YBR109C
YBR130C	YGL106W
YBR130C	YKL130C
YBR131W	YGL124C
YBR135W	YDR099W
YBR135W	YJL138C
YBR135W	YLL050C
YBR135W	YLR079W
YBR135W	YLR109W
YBR135W	YNL209W
YBR139W	YDR087C
YBR139W	YER062C
YBR139W	YHR064C
YBR148W	YER006W
YBR148W	YHR121W
YBR149W	YBL005W
YBR150C	YLR106C
YBR154C	YDL115C
YBR154C	YDL140C
YBR154C	YDL150W
YBR154C	YDR156W
YBR154C	YFL023W
YBR154C	YGL043W
YBR154C	YGL070C
YBR154C	YGR005C
YBR154C	YGR063C
YBR154C	YGR186W
YBR154C	YIL021W
YBR154C	YJL140W
YBR154C	YJL148W
YBR154C	YLR200W
YBR154C	YNL113W
YBR154C	YNL248C
YBR154C	YOL005C
YBR154C	YOR151C
YBR154C	YOR210W
YBR154C	YOR224C
YBR154C	YOR340C
YBR154C	YOR341W
YBR154C	YPL129W
YBR154C	YPR110C
YBR154C	YPR187W
YBR155W	YJR031C
YBR155W	YKR048C
YBR155W	YMR186W
YBR155W	YNL209W
YBR159W	YAL023C
YBR159W	YBL060W
YBR159W	YDR174W
YBR159W	YDR381W
YBR159W	YGL008C
YBR159W	YIL105C
YBR159W	YJL123C
YBR159W	YJR065C
YBR159W	YLL050C
YBR159W	YLR314C
YBR159W	YLR429W
YBR159W	YNL055C
YBR159W	YNR035C
YBR159W	YOR233W
YBR167C	YHR062C
YBR167C	YNL221C
YBR167C	YNL246W
YBR169C	YDR171W
YBR169C	YNL209W
YBR173C	YER012W
YBR173C	YER094C
YBR173C	YGL011C
YBR173C	YGL096W
YBR173C	YGR135W
YBR173C	YGR253C
YBR173C	YKL206C
YBR173C	YKR054C
YBR173C	YLR199C
YBR173C	YML092C
YBR173C	YMR314W
YBR173C	YOL038W
YBR173C	YOR157C
YBR173C	YOR362C
YBR175W	YBR258C
YBR175W	YDR469W
YBR175W	YHR029C
YBR175W	YHR119W
YBR175W	YJR009C
YBR175W	YJR094W-A
YBR175W	YKL018W
YBR175W	YLR015W
YBR175W	YLR150W
YBR175W	YMR186W
YBR175W	YPL138C
YBR187W	YDR381W
YBR187W	YDR412W
YBR187W	YOL041C
YBR187W	YOR294W
YBR187W	YPL217C
YBR187W	YPR112C
YBR193C	YBL082C
YBR193C	YBR253W
YBR193C	YDR308C
YBR193C	YER022W
YBR193C	YGL151W
YBR193C	YGR116W
YBR193C	YHR058C
YBR193C	YLR150W
YBR193C	YMR112C
YBR193C	YNL236W
YBR193C	YNR010W
YBR193C	YOL051W
YBR193C	YOR174W
YBR193C	YOR192C
YBR193C	YPR070W
YBR193C	YPR168W
YBR194W	YPR152C
YBR195C	YML102W
YBR195C	YPR018W
YBR197C	YLR423C
YBR198C	YDR145W
YBR198C	YDR167W
YBR198C	YGL112C
YBR198C	YGR274C
YBR198C	YML015C
YBR198C	YMR005W
YBR198C	YMR227C
YBR198C	YMR236W
YBR198C	YOL148C
YBR198C	YPL011C
YBR198C	YPL254W
YBR211C	YGR179C
YBR211C	YLR315W
YBR211C	YPL018W
YBR212W	YDR099W
YBR212W	YDR304C
YBR212W	YHR064C
YBR212W	YIR037W
YBR212W	YNL135C
YBR212W	YPL037C
YBR215W	YDR381W
YBR215W	YOR038C
YBR218C	YBR109C
YBR218C	YGL062W
YBR218C	YGL106W
YBR218C	YNL079C
YBR225W	YGL197W
YBR225W	YLR310C
YBR229C	YDR221W
YBR231C	YDR190C
YBR231C	YDR334W
YBR231C	YDR485C
YBR231C	YGR002C
YBR231C	YJL081C
YBR231C	YLR385C
YBR231C	YLR399C
YBR231C	YNL107W
YBR231C	YPL235W
YBR234C	YDL029W
YBR234C	YIL062C
YBR234C	YJR065C
YBR234C	YKL013C
YBR234C	YLR370C
YBR234C	YLR429W
YBR234C	YNR035C
YBR245C	YFR013W
YBR245C	YGL133W
YBR245C	YLR095C
YBR245C	YOL006C
YBR245C	YOR304W
YBR247C	YBL003C
YBR247C	YBL075C
YBR247C	YDR174W
YBR247C	YDR346C
YBR247C	YKL143W
YBR247C	YNL055C
YBR249C	YKL056C
YBR251W	YBR146W
YBR251W	YDR041W
YBR251W	YDR175C
YBR251W	YDR337W
YBR251W	YDR347W
YBR251W	YGL129C
YBR251W	YGR165W
YBR251W	YHL004W
YBR251W	YIL093C
YBR251W	YJR101W
YBR251W	YJR113C
YBR251W	YKL155C
YBR251W	YNL137C
YBR251W	YNL242W
YBR251W	YNL306W
YBR251W	YPL118W
YBR251W	YPL240C
YBR253W	YDR308C
YBR253W	YER022W
YBR253W	YGL025C
YBR253W	YGL127C
YBR253W	YHR041C
YBR253W	YHR058C
YBR253W	YOR174W
YBR253W	YPR070W
YBR253W	YPR168W
YBR260C	YGR196C
YBR264C	YAR010C
YBR267W	YKR048C
YBR268W	YDL202W
YBR268W	YNL185C
YBR278W	YCL032W
YBR278W	YDR121W
YBR278W	YDR381W
YBR278W	YMR224C
YBR278W	YNL262W
YBR278W	YPR175W
YBR279W	YAL036C
YBR279W	YGL207W
YBR279W	YGL244W
YBR279W	YIL035C
YBR279W	YLL063C
YBR279W	YLR418C
YBR279W	YML069W
YBR279W	YOL145C
YBR279W	YOR040W
YBR279W	YOR123C
YBR281C	YIL173W
YBR288C	YGR261C
YCL010C	YDR176W
YCL010C	YDR448W
YCL010C	YOL148C
YCL010C	YPL254W
YCL011C	YDR138W
YCL011C	YDR381W
YCL011C	YHR167W
YCL011C	YML062C
YCL011C	YNL139C
YCL014W	YBR155W
YCL014W	YDR087C
YCL014W	YDR099W
YCL014W	YDR388W
YCL014W	YEL026W
YCL014W	YFR053C
YCL014W	YGL245W
YCL014W	YHR064C
YCL014W	YJL052W
YCL014W	YKR048C
YCL014W	YLR058C
YCL014W	YML010W
YCL014W	YMR186W
YCL014W	YNL209W
YCL016C	YHR191C
YCL016C	YMR078C
YCL016C	YPL023C
YCL017C	YKR064W
YCL024W	YKR048C
YCL029C	YDR466W
YCL029C	YGL245W
YCL029C	YMR019W
YCL029C	YMR134W
YCL031C	YGR090W
YCL032W	YBR185C
YCL032W	YGL157W
YCR002C	YCR009C
YCR002C	YDL225W
YCR002C	YDR507C
YCR002C	YHR107C
YCR002C	YJR076C
YCR002C	YLR314C
YCR005C	YOR323C
YCR008W	YBR109C
YCR008W	YCR009C
YCR008W	YDL053C
YCR008W	YDR129C
YCR008W	YDR388W
YCR008W	YER025W
YCR008W	YGL106W
YCR008W	YGR086C
YCR008W	YKR081C
YCR008W	YLR175W
YCR008W	YLR197W
YCR008W	YLR305C
YCR008W	YLR429W
YCR008W	YMR229C
YCR008W	YNL106C
YCR008W	YOR326W
YCR008W	YPL004C
YCR008W	YPR171W
YCR009C	YDR381W
YCR009C	YDR388W
YCR009C	YGR086C
YCR009C	YLR429W
YCR009C	YPL249C
YCR020C-A	YEL053C
YCR020C-A	YPR051W
YCR020W-B	YAL017W
YCR020W-B	YAL062W
YCR020W-B	YBL019W
YCR020W-B	YBR115C
YCR020W-B	YCR052W
YCR020W-B	YDL147W
YCR020W-B	YDR520C
YCR020W-B	YFR037C
YCR020W-B	YGL207W
YCR020W-B	YGR275W
YCR020W-B	YIL033C
YCR020W-B	YIL126W
YCR020W-B	YKR008W
YCR020W-B	YLR033W
YCR020W-B	YLR321C
YCR020W-B	YLR357W
YCR020W-B	YML127W
YCR020W-B	YMR033W
YCR020W-B	YMR091C
YCR020W-B	YOL070C
YCR020W-B	YOR115C
YCR020W-B	YPR034W
YCR030C	YBL047C
YCR033W	YIL112W
YCR033W	YKR029C
YCR043C	YAL023C
YCR043C	YBL002W
YCR043C	YBL075C
YCR043C	YBR009C
YCR043C	YCR009C
YCR043C	YDL053C
YCR043C	YDL095W
YCR043C	YDR174W
YCR043C	YDR381W
YCR043C	YDR388W
YCR043C	YEL036C
YCR043C	YLR429W
YCR043C	YPL146C
YCR047C	YBR049C
YCR052W	YFR037C
YCR052W	YGR275W
YCR052W	YIL126W
YCR052W	YKR008W
YCR052W	YLR321C
YCR052W	YLR357W
YCR052W	YMR033W
YCR052W	YMR091C
YCR052W	YPR034W
YCR057C	YJL069C
YCR057C	YLR129W
YCR057C	YLR222C
YCR057C	YLR409C
YCR060W	YDR190C
YCR060W	YHR034C
YCR060W	YMR309C
YCR060W	YOR310C
YCR060W	YPL235W
YCR066W	YGL058W
YCR071C	YDR405W
YCR071C	YGR076C
YCR071C	YLR439W
YCR071C	YMR024W
YCR071C	YNL284C
YCR071C	YOR361C
YCR071C	YPL173W
YCR073W-A	YBR058C
YCR073W-A	YER064C
YCR073W-A	YLR257W
YCR076C	YER094C
YCR077C	YER112W
YCR077C	YER146W
YCR077C	YJL124C
YCR077C	YMR186W
YCR077C	YNL147W
YCR079W	YLL022C
YCR079W	YOR323C
YCR081W	YDR308C
YCR081W	YDR443C
YCR081W	YGL127C
YCR081W	YPL042C
YCR084C	YDL126C
YCR084C	YKL213C
YCR086W	YDR388W
YCR086W	YDR439W
YCR086W	YGR126W
YCR086W	YLL029W
YCR087C-A	YBL003C
YCR087C-A	YBR010W
YCR087C-A	YLL004W
YCR087C-A	YML065W
YCR090C	YML105C
YDL002C	YBL003C
YDL002C	YDR190C
YDL002C	YER092W
YDL002C	YFL013C
YDL002C	YGL150C
YDL002C	YJL081C
YDL002C	YLR052W
YDL002C	YOR141C
YDL002C	YPL235W
YDL003W	YFL008W
YDL003W	YJL074C
YDL007W	YDL147W
YDL007W	YDR363W-A
YDL007W	YDR394W
YDL007W	YER021W
YDL007W	YFR004W
YDL007W	YFR010W
YDL007W	YFR052W
YDL007W	YGL048C
YDL007W	YHR027C
YDL007W	YHR200W
YDL007W	YIL075C
YDL007W	YKL145W
YDL007W	YOR117W
YDL007W	YOR259C
YDL007W	YOR261C
YDL013W	YBR054W
YDL013W	YER116C
YDL014W	YLR197W
YDL014W	YLR369W
YDL014W	YOR310C
YDL014W	YOR381W
YDL017W	YLR429W
YDL019C	YAL026C
YDL019C	YAR042W
YDL019C	YBL003C
YDL019C	YBR079C
YDL019C	YDR381W
YDL019C	YGL137W
YDL019C	YJL207C
YDL031W	YDR388W
YDL031W	YGL245W
YDL031W	YHR154W
YDL036C	YDL007W
YDL036C	YHR200W
YDL040C	YBR189W
YDL040C	YDL014W
YDL040C	YDL031W
YDL040C	YDR381W
YDL040C	YHR013C
YDL040C	YLR175W
YDL040C	YLR197W
YDL040C	YMR229C
YDL040C	YOR253W
YDL042C	YDR227W
YDL042C	YJL076W
YDL042C	YNL113W
YDL042C	YOR116C
YDL042C	YOR210W
YDL043C	YAL032C
YDL043C	YCR063W
YDL043C	YDL030W
YDL043C	YDR174W
YDL043C	YDR381W
YDL043C	YDR482C
YDL043C	YER029C
YDL043C	YGL174W
YDL043C	YGR074W
YDL043C	YGR129W
YDL043C	YJL203W
YDL043C	YLR147C
YDL043C	YLR150W
YDL043C	YLR275W
YDL043C	YML049C
YDL043C	YMR240C
YDL043C	YMR288W
YDL043C	YPL151C
YDL044C	YDR400W
YDL044C	YLR139C
YDL053C	YHR121W
YDL054C	YOR315W
YDL055C	YJL034W
YDL055C	YKR048C
YDL055C	YOR257W
YDL056W	YLR182W
YDL060W	YBR189W
YDL060W	YCR087C-A
YDL060W	YDL014W
YDL060W	YDR381W
YDL060W	YER131W
YDL060W	YHR089C
YDL060W	YIL095W
YDL060W	YLR150W
YDL060W	YLR435W
YDL060W	YNL308C
YDL060W	YOR198C
YDL060W	YPL146C
YDL070W	YBL003C
YDL070W	YDR381W
YDL070W	YLR399C
YDL074C	YAL001C
YDL074C	YPL055C
YDL076C	YBR095C
YDL076C	YOL004W
YDL078C	YAL001C
YDL078C	YDR304C
YDL078C	YHR121W
YDL078C	YKR025W
YDL078C	YML105C
YDL078C	YNL113W
YDL078C	YOR207C
YDL087C	YBR119W
YDL087C	YGL238W
YDL087C	YGR013W
YDL087C	YGR074W
YDL087C	YIL061C
YDL087C	YKL012W
YDL087C	YLR147C
YDL092W	YDL051W
YDL092W	YDR381W
YDL092W	YKL122C
YDL092W	YML105C
YDL092W	YPL210C
YDL092W	YPL243W
YDL092W	YPR088C
YDL095W	YAR010C
YDL095W	YBL002W
YDL095W	YBL003C
YDL095W	YBL075C
YDL095W	YBR009C
YDL095W	YBR171W
YDL095W	YBR283C
YDL095W	YDL022W
YDL095W	YDR129C
YDL095W	YDR174W
YDL095W	YDR388W
YDL095W	YEL002C
YDL095W	YGL008C
YDL095W	YGL245W
YDL095W	YGR266W
YDL095W	YJL117W
YDL095W	YJR009C
YDL095W	YLR150W
YDL095W	YLR429W
YDL095W	YMR083W
YDL095W	YNL055C
YDL095W	YOR093C
YDL095W	YOR153W
YDL095W	YPL004C
YDL095W	YPL226W
YDL097C	YAL001C
YDL097C	YAL019W
YDL097C	YAL042W
YDL097C	YBL017C
YDL097C	YDL007W
YDL097C	YDL147W
YDL097C	YDL215C
YDL097C	YDR180W
YDL097C	YDR363W-A
YDL097C	YDR394W
YDL097C	YDR427W
YDL097C	YER021W
YDL097C	YFR004W
YDL097C	YFR010W
YDL097C	YFR052W
YDL097C	YGL048C
YDL097C	YGL095C
YDL097C	YGR232W
YDL097C	YHR027C
YDL097C	YHR200W
YDL097C	YIL075C
YDL097C	YKL027W
YDL097C	YKL145W
YDL097C	YLR421C
YDL097C	YOR117W
YDL097C	YOR259C
YDL097C	YOR261C
YDL097C	YPL082C
YDL097C	YPR108W
YDL100C	YAL017W
YDL100C	YBR069C
YDL100C	YDR451C
YDL100C	YER083C
YDL103C	YGL245W
YDL105W	YBL003C
YDL105W	YDL148C
YDL105W	YDR288W
YDL105W	YEL019C
YDL105W	YOL034W
YDL105W	YPL146C
YDL105W	YPR169W
YDL108W	YDR460W
YDL108W	YPR056W
YDL115C	YDL140C
YDL115C	YDR404C
YDL115C	YGL070C
YDL115C	YIL021W
YDL115C	YJL140W
YDL115C	YOL005C
YDL115C	YOR151C
YDL115C	YOR210W
YDL116W	YGL092W
YDL122W	YDR291W
YDL122W	YER013W
YDL122W	YPL089C
YDL125C	YDR388W
YDL126C	YBR170C
YDL126C	YBR273C
YDL126C	YGR048W
YDL126C	YMR067C
YDL134C	YER032W
YDL134C	YGL190C
YDL134C	YGL251C
YDL134C	YKL203C
YDL134C	YLR429W
YDL134C	YML109W
YDL134C	YMR273C
YDL134C	YOR386W
YDL134C	YPL004C
YDL139C	YDR172W
YDL140C	YDR289C
YDL140C	YDR404C
YDL140C	YGL043W
YDL140C	YGL070C
YDL140C	YGR005C
YDL140C	YGR186W
YDL140C	YIL021W
YDL140C	YJL140W
YDL140C	YML010W
YDL140C	YOL005C
YDL140C	YOR151C
YDL140C	YOR210W
YDL140C	YPR187W
YDL141W	YDR087C
YDL141W	YEL026W
YDL143W	YDR087C
YDL143W	YDR188W
YDL143W	YGL121C
YDL143W	YGR086C
YDL143W	YIL142W
YDL143W	YKL054C
YDL143W	YKL142W
YDL143W	YOL004W
YDL143W	YPL004C
YDL145C	YDR238C
YDL145C	YFR051C
YDL145C	YGL137W
YDL145C	YIL076W
YDL145C	YNL287W
YDL145C	YPL010W
YDL147W	YAL001C
YDL147W	YAL019W
YDL147W	YAL042W
YDL147W	YBL054W
YDL147W	YBR080C
YDL147W	YCR032W
YDL147W	YDL013W
YDL147W	YDR108W
YDL147W	YDR320C
YDL147W	YDR363W-A
YDL147W	YDR394W
YDL147W	YDR427W
YDL147W	YER021W
YDL147W	YER151C
YDL147W	YFR004W
YDL147W	YFR010W
YDL147W	YFR052W
YDL147W	YGL048C
YDL147W	YGR232W
YDL147W	YHR027C
YDL147W	YHR170W
YDL147W	YHR200W
YDL147W	YIL075C
YDL147W	YJL080C
YDL147W	YKL145W
YDL147W	YLL040C
YDL147W	YLR421C
YDL147W	YOR117W
YDL147W	YOR259C
YDL147W	YOR261C
YDL147W	YPL242C
YDL147W	YPR003C
YDL147W	YPR108W
YDL150W	YDR045C
YDL150W	YJL011C
YDL150W	YKL144C
YDL150W	YKL179C
YDL150W	YKR025W
YDL150W	YNL113W
YDL150W	YNL151C
YDL150W	YNR003C
YDL150W	YOR116C
YDL150W	YOR207C
YDL150W	YOR210W
YDL150W	YOR224C
YDL150W	YPR110C
YDL150W	YPR187W
YDL150W	YPR190C
YDL155W	YBR135W
YDL155W	YBR160W
YDL155W	YLR079W
YDL179W	YGR275W
YDL179W	YLR357W
YDL181W	YDL130W-A
YDL181W	YGL106W
YDL181W	YOR159C
YDL182W	YBL086C
YDL182W	YBR189W
YDL182W	YDL131W
YDL182W	YDR174W
YDL182W	YDR381W
YDL182W	YDR500C
YDL182W	YER122C
YDL182W	YGL014W
YDL182W	YIL103W
YDL182W	YJR094W-A
YDL182W	YKR062W
YDL182W	YLR150W
YDL182W	YMR229C
YDL182W	YNL132W
YDL182W	YPR067W
YDL185W	YEL051W
YDL185W	YGR020C
YDL185W	YHR039C-A
YDL185W	YPR036W
YDL188C	YGL190C
YDL188C	YKL028W
YDL188C	YKR062W
YDL188C	YMR273C
YDL190C	YDL126C
YDL195W	YLR208W
YDL201W	YDR165W
YDL201W	YDR381W
YDL208W	YBL003C
YDL208W	YCL059C
YDL208W	YCR016W
YDL208W	YDL014W
YDL208W	YDL213C
YDL208W	YDR174W
YDL208W	YDR381C-A
YDL208W	YGR103W
YDL208W	YHR072W-A
YDL208W	YLR150W
YDL208W	YLR175W
YDL208W	YMR049C
YDL208W	YNL308C
YDL208W	YNR067C
YDL208W	YOL008W
YDL216C	YDL147W
YDL216C	YDR179C
YDL216C	YDR328C
YDL220C	YAR019C
YDL225W	YHR107C
YDL225W	YJR076C
YDL225W	YLR314C
YDL235C	YKL114C
YDL241W	YKL157W
YDR001C	YBR001C
YDR001C	YDR099W
YDR001C	YDR381W
YDR001C	YER177W
YDR001C	YPL216W
YDR005C	YKR025W
YDR005C	YNL151C
YDR006C	YGR285C
YDR006C	YLR192C
YDR016C	YDR201W
YDR016C	YGL061C
YDR016C	YKR037C
YDR017C	YDR099W
YDR017C	YGL106W
YDR017C	YMR196W
YDR017C	YMR308C
YDR017C	YOR326W
YDR022C	YLR423C
YDR026C	YJL148W
YDR026C	YNL113W
YDR026C	YNL248C
YDR026C	YPL174C
YDR043C	YIL035C
YDR044W	YAR010C
YDR044W	YBL002W
YDR044W	YBL003C
YDR044W	YBL075C
YDR044W	YBR009C
YDR044W	YCL043C
YDR044W	YDR174W
YDR044W	YDR385W
YDR044W	YEL030W
YDR044W	YGR086C
YDR044W	YGR087C
YDR044W	YOR093C
YDR044W	YOR257W
YDR049W	YDL126C
YDR049W	YKL204W
YDR049W	YOL139C
YDR051C	YLR024C
YDR052C	YBL003C
YDR052C	YBR010W
YDR052C	YDR388W
YDR054C	YAL026C
YDR054C	YBR026C
YDR054C	YBR280C
YDR054C	YDL132W
YDR054C	YDL215C
YDR054C	YDR328C
YDR054C	YFL029C
YDR054C	YGL173C
YDR054C	YGL252C
YDR054C	YIL148W
YDR054C	YJL047C
YDR054C	YJR090C
YDR054C	YKR009C
YDR054C	YOL063C
YDR054C	YPR138C
YDR054C	YPR164W
YDR060W	YMR229C
YDR060W	YOR206W
YDR069C	YEL041W
YDR069C	YJR001W
YDR069C	YKL028W
YDR069C	YOR177C
YDR071C	YBL056W
YDR071C	YER089C
YDR074W	YBR126C
YDR074W	YML100W
YDR074W	YMR261C
YDR075W	YBL002W
YDR075W	YBL003C
YDR075W	YDR293C
YDR075W	YGR063C
YDR075W	YML010W
YDR075W	YNL201C
YDR087C	YLR249W
YDR091C	YDL130W
YDR091C	YJL005W
YDR091C	YJR067C
YDR091C	YLR150W
YDR091C	YLR192C
YDR091C	YNL260C
YDR092W	YGL087C
YDR092W	YMR140W
YDR097C	YOL090W
YDR099W	YER177W
YDR099W	YNR047W
YDR099W	YOR257W
YDR101C	YDR168W
YDR101C	YJL122W
YDR101C	YMR308C
YDR103W	YDR148C
YDR103W	YEL023C
YDR111C	YDR087C
YDR111C	YEL030W
YDR111C	YER147C
YDR118W	YHR166C
YDR118W	YLR102C
YDR120C	YLR309C
YDR121W	YNL262W
YDR128W	YBL075C
YDR128W	YOR093C
YDR138W	YDL084W
YDR138W	YHR167W
YDR138W	YML062C
YDR138W	YNL004W
YDR138W	YNL139C
YDR139C	YDL093W
YDR139C	YNL281W
YDR139C	YOR100C
YDR139C	YOR216C
YDR141C	YNL297C
YDR141C	YPL037C
YDR145W	YBR081C
YDR145W	YDR167W
YDR145W	YDR176W
YDR145W	YGL066W
YDR145W	YGL112C
YDR145W	YGR130C
YDR145W	YGR274C
YDR145W	YML015C
YDR145W	YMR005W
YDR145W	YMR227C
YDR145W	YMR236W
YDR145W	YPL011C
YDR147W	YHR087W
YDR148C	YIL125W
YDR152W	YGR173W
YDR152W	YIL152W
YDR153C	YGL213C
YDR153C	YJL033W
YDR153C	YKL023W
YDR153C	YLR398C
YDR153C	YPR189W
YDR155C	YBR109C
YDR156W	YJL148W
YDR156W	YNL248C
YDR156W	YOR210W
YDR156W	YOR340C
YDR156W	YOR341W
YDR156W	YPR010C
YDR156W	YPR110C
YDR165W	YFR053C
YDR167W	YBR081C
YDR167W	YDR176W
YDR167W	YDR448W
YDR167W	YGL066W
YDR167W	YGL112C
YDR167W	YGR274C
YDR167W	YLR399C
YDR167W	YMR005W
YDR167W	YMR227C
YDR167W	YOL148C
YDR167W	YOR207C
YDR167W	YPL011C
YDR167W	YPL254W
YDR168W	YDR463W
YDR171W	YJR148W
YDR171W	YPR035W
YDR172W	YBR143C
YDR172W	YEL037C
YDR172W	YML005W
YDR172W	YMR230W
YDR172W	YOL011W
YDR174W	YDR381W
YDR174W	YHR193C
YDR176W	YBR081C
YDR176W	YDR174W
YDR176W	YDR208W
YDR176W	YDR448W
YDR176W	YGL112C
YDR176W	YGR252W
YDR176W	YMR223W
YDR176W	YOL148C
YDR176W	YPL047W
YDR176W	YPL254W
YDR179C	YAL047C
YDR179C	YDL147W
YDR179C	YDR328C
YDR179C	YMR025W
YDR179C	YOL117W
YDR190C	YDR334W
YDR190C	YDR485C
YDR190C	YGR002C
YDR190C	YHR034C
YDR190C	YOR141C
YDR190C	YPL235W
YDR195W	YDR381W
YDR195W	YGR156W
YDR195W	YJR093C
YDR195W	YKL018W
YDR195W	YKL059C
YDR195W	YLR115W
YDR201W	YGL061C
YDR201W	YGR113W
YDR201W	YKL052C
YDR201W	YKR037C
YDR201W	YKR083C
YDR207C	YBL003C
YDR207C	YDL053C
YDR207C	YDR381W
YDR207C	YIL084C
YDR211W	YER025W
YDR211W	YGR083C
YDR211W	YJR007W
YDR211W	YKR026C
YDR211W	YLR291C
YDR211W	YOR260W
YDR213W	YBR072W
YDR213W	YML111W
YDR214W	YMR186W
YDR221W	YHR193C
YDR221W	YPL037C
YDR224C	YBL002W
YDR224C	YBL003C
YDR224C	YBR009C
YDR224C	YGL207W
YDR224C	YKR048C
YDR224C	YML069W
YDR224C	YOL012C
YDR225W	YBL003C
YDR225W	YBL046W
YDR225W	YDR075W
YDR225W	YGL207W
YDR225W	YGL241W
YDR225W	YKR048C
YDR225W	YML069W
YDR225W	YNL201C
YDR233C	YPL154C
YDR234W	YEL034W
YDR234W	YGR285C
YDR234W	YHR064C
YDR234W	YLL026W
YDR234W	YLR058C
YDR234W	YLR249W
YDR234W	YPL048W
YDR235W	YBR119W
YDR235W	YDR240C
YDR235W	YGR013W
YDR235W	YIL061C
YDR235W	YKL012W
YDR235W	YML046W
YDR238C	YBL076C
YDR238C	YBR047W
YDR238C	YER122C
YDR238C	YFR051C
YDR238C	YGL137W
YDR238C	YIL076W
YDR238C	YLR051C
YDR238C	YNL287W
YDR238C	YOR363C
YDR238C	YPL010W
YDR240C	YBR119W
YDR240C	YDL215C
YDR240C	YER029C
YDR240C	YGR013W
YDR240C	YGR074W
YDR240C	YIL061C
YDR240C	YKL012W
YDR240C	YLR147C
YDR240C	YLR347C
YDR240C	YML046W
YDR240C	YPR182W
YDR243C	YDR388W
YDR246W	YDR472W
YDR246W	YOR115C
YDR248C	YDR304C
YDR251W	YDL130W
YDR251W	YJL052W
YDR254W	YBR211C
YDR254W	YJL105W
YDR254W	YJR135C
YDR254W	YLR315W
YDR254W	YNR013C
YDR254W	YNR062C
YDR254W	YOL054W
YDR264C	YDR159W
YDR272W	YLR043C
YDR279W	YLR154C
YDR283C	YDR174W
YDR283C	YDR181C
YDR283C	YDR381W
YDR283C	YGR167W
YDR283C	YKL101W
YDR283C	YLL005C
YDR283C	YLR150W
YDR283C	YML010W
YDR283C	YML057W
YDR283C	YMR255W
YDR283C	YNL047C
YDR283C	YNR051C
YDR283C	YPR052C
YDR288W	YEL019C
YDR288W	YOR294W
YDR289C	YGL246C
YDR289C	YLR347C
YDR289C	YNL189W
YDR289C	YOR048C
YDR293C	YER033C
YDR293C	YJL098W
YDR293C	YKR028W
YDR295C	YBL058W
YDR295C	YDL126C
YDR295C	YNL021W
YDR295C	YPR179C
YDR299W	YER127W
YDR299W	YGR145W
YDR299W	YJL033W
YDR299W	YNL132W
YDR301W	YGR156W
YDR301W	YJR093C
YDR301W	YKL059C
YDR301W	YKR002W
YDR301W	YLR115W
YDR301W	YMR033W
YDR301W	YNL317W
YDR301W	YOR093C
YDR301W	YPR107C
YDR303C	YCR052W
YDR303C	YDL040C
YDR303C	YFR037C
YDR303C	YGR054W
YDR303C	YHR013C
YDR303C	YIL126W
YDR303C	YLR033W
YDR303C	YLR321C
YDR303C	YLR357W
YDR303C	YMR033W
YDR303C	YMR091C
YDR303C	YOR253W
YDR303C	YPR034W
YDR308C	YDL005C
YDR308C	YGL025C
YDR308C	YGL127C
YDR308C	YOL051W
YDR308C	YOR174W
YDR308C	YPR070W
YDR310C	YOR279C
YDR311W	YDR460W
YDR311W	YER168C
YDR311W	YGR098C
YDR311W	YLR005W
YDR311W	YPR056W
YDR314C	YDR388W
YDR314C	YGL014W
YDR314C	YHR029C
YDR314C	YIL105C
YDR314C	YLR429W
YDR318W	YBR211C
YDR318W	YGR006W
YDR318W	YGR179C
YDR318W	YJR135C
YDR318W	YLR315W
YDR320C-A	YDR016C
YDR320C-A	YDR201W
YDR320C-A	YGL061C
YDR320C-A	YGR113W
YDR320C-A	YKL052C
YDR320C-A	YKR037C
YDR320C-A	YPR155C
YDR322W	YDR237W
YDR322W	YDR462W
YDR322W	YNL005C
YDR322W	YNL252C
YDR324C	YDR398W
YDR324C	YEL055C
YDR324C	YGR128C
YDR324C	YHR196W
YDR324C	YJL109C
YDR324C	YMR093W
YDR324C	YPL126W
YDR325W	YFR031C
YDR325W	YLR086W
YDR325W	YLR272C
YDR330W	YDL126C
YDR334W	YJL081C
YDR334W	YLR085C
YDR334W	YLR385C
YDR334W	YNL107W
YDR334W	YPL235W
YDR337W	YBR146W
YDR337W	YDR175C
YDR337W	YGL129C
YDR337W	YGR165W
YDR337W	YIL070C
YDR337W	YJR113C
YDR337W	YKL155C
YDR337W	YNL137C
YDR337W	YNL306W
YDR348C	YDR099W
YDR353W	YHR106W
YDR354W	YER065C
YDR357C	YKL061W
YDR361C	YBL087C
YDR361C	YPL208W
YDR362C	YDR087C
YDR362C	YDR155C
YDR362C	YDR174W
YDR362C	YGR047C
YDR362C	YOR110W
YDR362C	YPL007C
YDR363W-A	YBL054W
YDR363W-A	YBR080C
YDR363W-A	YCR014C
YDR363W-A	YDL030W
YDR363W-A	YDR108W
YDR363W-A	YDR394W
YDR363W-A	YDR427W
YDR363W-A	YER021W
YDR363W-A	YFR004W
YDR363W-A	YFR010W
YDR363W-A	YFR052W
YDR363W-A	YGL048C
YDR363W-A	YHR027C
YDR363W-A	YHR200W
YDR363W-A	YIL075C
YDR363W-A	YKL145W
YDR363W-A	YLR421C
YDR363W-A	YNL087W
YDR363W-A	YOR117W
YDR363W-A	YOR259C
YDR363W-A	YOR261C
YDR363W-A	YPR108W
YDR365C	YDL014W
YDR365C	YDR071C
YDR365C	YDR227W
YDR365C	YDR299W
YDR365C	YDR381W
YDR365C	YDR388W
YDR365C	YDR507C
YDR365C	YGR145W
YDR365C	YHR065C
YDR365C	YHR089C
YDR365C	YIL142W
YDR365C	YJL033W
YDR365C	YKL015W
YDR365C	YKL104C
YDR365C	YLR175W
YDR365C	YML105C
YDR365C	YNR054C
YDR365C	YOR294W
YDR365C	YPL146C
YDR369C	YMR224C
YDR369C	YNL084C
YDR372C	YLR149C
YDR379W	YNL307C
YDR385W	YDR166C
YDR385W	YER023W
YDR385W	YIL103W
YDR385W	YJL046W
YDR385W	YKL191W
YDR385W	YMR315W
YDR386W	YBR098W
YDR388W	YMR192W
YDR390C	YPR180W
YDR392W	YBR081C
YDR392W	YDR176W
YDR392W	YDR448W
YDR392W	YGL112C
YDR392W	YMR223W
YDR392W	YOL148C
YDR392W	YPL254W
YDR397C	YER159C
YDR398W	YCR087C-A
YDR398W	YDR381W
YDR398W	YGR128C
YDR398W	YHR196W
YDR398W	YKR092C
YDR398W	YMR093W
YDR398W	YNR051C
YDR398W	YPL126W
YDR405W	YDR322W
YDR405W	YIL070C
YDR405W	YLR439W
YDR405W	YNL284C
YDR405W	YPL173W
YDR407C	YKR068C
YDR407C	YOR115C
YDR408C	YOR361C
YDR409W	YGR126W
YDR409W	YLL029W
YDR409W	YLR303W
YDR416W	YAL032C
YDR416W	YBR139W
YDR416W	YBR188C
YDR416W	YDR074W
YDR416W	YDR388W
YDR416W	YGR129W
YDR416W	YHR165C
YDR416W	YIL068C
YDR416W	YJR050W
YDR416W	YLL036C
YDR416W	YLR117C
YDR416W	YLR147C
YDR416W	YMR213W
YDR419W	YDR477W
YDR419W	YEL026W
YDR419W	YER027C
YDR419W	YGL115W
YDR419W	YHR121W
YDR422C	YDR477W
YDR422C	YER162C
YDR422C	YGL115W
YDR425W	YJL036W
YDR427W	YBR069C
YDR427W	YBR080C
YDR427W	YDL007W
YDR427W	YDR159W
YDR427W	YDR394W
YDR427W	YER021W
YDR427W	YFR004W
YDR427W	YFR010W
YDR427W	YFR052W
YDR427W	YGL048C
YDR427W	YGR232W
YDR427W	YHR027C
YDR427W	YHR200W
YDR427W	YIL075C
YDR427W	YKL145W
YDR427W	YLR421C
YDR427W	YMR191W
YDR427W	YOR117W
YDR427W	YOR259C
YDR427W	YOR261C
YDR427W	YOR294W
YDR427W	YPR108W
YDR429C	YMR146C
YDR429C	YMR309C
YDR429C	YOR361C
YDR440W	YDR381W
YDR440W	YIL105C
YDR440W	YLR309C
YDR440W	YLR429W
YDR440W	YNL106C
YDR440W	YOR294W
YDR443C	YDR308C
YDR443C	YHR067W
YDR443C	YPL042C
YDR448W	YBR081C
YDR448W	YCR082W
YDR448W	YDR145W
YDR448W	YGL112C
YDR448W	YGR252W
YDR448W	YOL148C
YDR448W	YPL254W
YDR449C	YAL001C
YDR449C	YBL075C
YDR449C	YDL014W
YDR449C	YDR381W
YDR449C	YDR388W
YDR449C	YDR436W
YDR449C	YGR223C
YDR449C	YJL069C
YDR449C	YLR129W
YDR449C	YLR222C
YDR449C	YLR409C
YDR453C	YML028W
YDR457W	YAL029C
YDR457W	YGL106W
YDR457W	YGR285C
YDR457W	YHR064C
YDR457W	YIL148W
YDR457W	YLL021W
YDR457W	YLR249W
YDR457W	YMR186W
YDR457W	YOR326W
YDR460W	YER171W
YDR460W	YLR005W
YDR460W	YPR056W
YDR462W	YDR381W
YDR462W	YIL070C
YDR462W	YNL005C
YDR462W	YNL252C
YDR462W	YNL284C
YDR463W	YBL003C
YDR463W	YBR010W
YDR463W	YDL140C
YDR463W	YDR457W
YDR469W	YBR258C
YDR469W	YHR119W
YDR469W	YLR015W
YDR469W	YPL138C
YDR475C	YDR381W
YDR475C	YDR475C
YDR477W	YER027C
YDR477W	YGL115W
YDR477W	YGL208W
YDR478W	YBR257W
YDR478W	YNL221C
YDR480W	YGL245W
YDR480W	YMR186W
YDR482C	YMR240C
YDR485C	YDR334W
YDR485C	YLR385C
YDR485C	YPL235W
YDR488C	YDR424C
YDR490C	YBR049C
YDR490C	YDR099W
YDR490C	YGR086C
YDR490C	YPL004C
YDR490C	YPL005W
YDR496C	YDL014W
YDR496C	YHL034C
YDR496C	YLR150W
YDR496C	YPR169W
YDR499W	YJR096W
YDR499W	YNL312W
YDR501W	YKR078W
YDR502C	YLR180W
YDR507C	YDL014W
YDR507C	YHR107C
YDR507C	YKR048C
YDR507C	YLR175W
YDR507C	YNL246W
YDR510W	YMR186W
YDR515W	YDR381W
YDR515W	YOL139C
YDR517W	YDL099W
YDR517W	YIL109C
YDR517W	YPR181C
YDR519W	YGL014W
YDR519W	YOL088C
YDR523C	YAL001C
YDR523C	YDR388W
YDR523C	YGL062W
YDR523C	YLL005C
YDR523C	YPL254W
YDR533C	YLR314C
YDR533C	YMR322C
YEL001C	YGR126W
YEL001C	YLR429W
YEL003W	YGR078C
YEL003W	YJL179W
YEL003W	YLR200W
YEL003W	YML094W
YEL003W	YNL153C
YEL005C	YDR357C
YEL005C	YGL079W
YEL005C	YLR408C
YEL005C	YNL086W
YEL012W	YBL003C
YEL012W	YLR410W
YEL015W	YNL118C
YEL016C	YBR034C
YEL018W	YBL003C
YEL018W	YDR359C
YEL018W	YFL024C
YEL018W	YGR002C
YEL018W	YHR090C
YEL018W	YHR099W
YEL018W	YJL081C
YEL018W	YNL107W
YEL018W	YNL136W
YEL018W	YOR244W
YEL018W	YPR023C
YEL023C	YCL014W
YEL023C	YDL185W
YEL023C	YDR454C
YEL023C	YFR053C
YEL023C	YJL052W
YEL023C	YJR009C
YEL023C	YKL216W
YEL037C	YBL075C
YEL037C	YBR109C
YEL037C	YBR234C
YEL037C	YCR009C
YEL037C	YDL007W
YEL037C	YDL029W
YEL037C	YDL190C
YEL037C	YDR081C
YEL037C	YDR129C
YEL037C	YDR363W-A
YEL037C	YDR388W
YEL037C	YDR394W
YEL037C	YDR427W
YEL037C	YER095W
YEL037C	YER162C
YEL037C	YFR004W
YEL037C	YGL106W
YEL037C	YHR027C
YEL037C	YHR200W
YEL037C	YIL075C
YEL037C	YIL148W
YEL037C	YJR065C
YEL037C	YKL145W
YEL037C	YLL050C
YEL037C	YLR429W
YEL037C	YML011C
YEL037C	YNR031C
YEL037C	YOR117W
YEL037C	YOR259C
YEL037C	YPL096W
YEL040W	YDR272W
YEL044W	YDR190C
YEL044W	YER092W
YEL044W	YGL150C
YEL044W	YJL081C
YEL044W	YLR052W
YEL044W	YNL059C
YEL044W	YOR141C
YEL044W	YPL235W
YEL055C	YOR294W
YEL056W	YBR039W
YEL056W	YHR118C
YEL056W	YLL022C
YEL056W	YML065W
YEL056W	YML105C
YEL056W	YMR230W
YEL056W	YPL001W
YER006W	YKL117W
YER007C-A	YJR014W
YER012W	YBL041W
YER012W	YDL203C
YER012W	YEL061C
YER012W	YER094C
YER012W	YFR050C
YER012W	YGL011C
YER012W	YGL096W
YER012W	YGR135W
YER012W	YGR253C
YER012W	YJL001W
YER012W	YJL092W
YER012W	YJL132W
YER012W	YLR290C
YER012W	YML092C
YER012W	YMR314W
YER012W	YOL038W
YER012W	YOR157C
YER012W	YOR362C
YER012W	YPR103W
YER016W	YOR294W
YER018C	YDL073W
YER018C	YMR117C
YER022W	YDL005C
YER022W	YDR308C
YER022W	YGL025C
YER022W	YGL127C
YER022W	YGL151W
YER022W	YGR104C
YER022W	YHR041C
YER022W	YHR058C
YER022W	YLR071C
YER022W	YML105C
YER022W	YMR112C
YER022W	YNL236W
YER022W	YNR010W
YER022W	YOL051W
YER022W	YOL135C
YER022W	YOR174W
YER022W	YPL042C
YER022W	YPL210C
YER022W	YPR070W
YER022W	YPR168W
YER023W	YIL070C
YER023W	YKR048C
YER025W	YGR083C
YER025W	YJR007W
YER025W	YLR291C
YER025W	YMR309C
YER025W	YOR260W
YER025W	YPR041W
YER027C	YDR028C
YER027C	YDR099W
YER027C	YER129W
YER027C	YER162C
YER027C	YGL115W
YER029C	YBR152W
YER029C	YGR074W
YER029C	YKL012W
YER029C	YLR147C
YER029C	YMR240C
YER029C	YOR159C
YER029C	YOR308C
YER029C	YPL213W
YER029C	YPR178W
YER029C	YPR182W
YER030W	YOR361C
YER035W	YBR142W
YER035W	YDL148C
YER035W	YDR381W
YER035W	YEL015W
YER035W	YLR150W
YER035W	YNL308C
YER047C	YDL008W
YER048W-A	YCL017C
YER048W-A	YKL192C
YER049W	YDR388W
YER049W	YLR249W
YER049W	YLR429W
YER049W	YPL089C
YER050C	YBR146W
YER050C	YBR251W
YER050C	YDR041W
YER050C	YDR175C
YER050C	YDR304C
YER050C	YDR337W
YER050C	YDR347W
YER050C	YDR381W
YER050C	YDR494W
YER050C	YGL129C
YER050C	YGR084C
YER050C	YGR165W
YER050C	YGR215W
YER050C	YHL004W
YER050C	YHR121W
YER050C	YHR216W
YER050C	YIL070C
YER050C	YIL093C
YER050C	YJR031C
YER050C	YJR101W
YER050C	YJR113C
YER050C	YKL054C
YER050C	YKL155C
YER050C	YLR432W
YER050C	YMR158W
YER050C	YMR290C
YER050C	YNL081C
YER050C	YNL137C
YER050C	YOR061W
YER050C	YOR158W
YER050C	YPL013C
YER050C	YPL118W
YER069W	YHR121W
YER070W	YBR072W
YER070W	YIL066C
YER070W	YJL026W
YER071C	YDR429C
YER071C	YIL152W
YER071C	YIR003W
YER071C	YNL209W
YER078C	YDR226W
YER081W	YIL074C
YER086W	YJL052W
YER086W	YJR009C
YER086W	YLR259C
YER086W	YLR355C
YER086W	YMR186W
YER086W	YOR257W
YER088C	YNL091W
YER090W	YKL211C
YER091C	YLR347C
YER092W	YBL003C
YER092W	YDR190C
YER092W	YFL013C
YER092W	YGL150C
YER092W	YJL081C
YER092W	YLR052W
YER092W	YOR141C
YER092W	YOR189W
YER092W	YPL235W
YER095W	YDR174W
YER095W	YHR058C
YER098W	YBR109C
YER098W	YOL087C
YER110C	YAR002W
YER110C	YMR031C
YER111C	YLR182W
YER111C	YPL160W
YER112W	YDR378C
YER112W	YDR473C
YER112W	YGL173C
YER112W	YGR091W
YER112W	YJL124C
YER112W	YLR438C-A
YER112W	YNL147W
YER116C	YBL003C
YER116C	YBR009C
YER116C	YCR009C
YER116C	YDR174W
YER116C	YDR388W
YER116C	YLR150W
YER116C	YMR072W
[truncated: 5,080 more rows]
