# Supplementary material for: Construction of Ontology Augmented Networks for Protein Complex Prediction
Source: PLoS One. 2013 May 1;8(5):e62077. doi: 10.1371/journal.pone.0062077 (PMC3641129; doi:10.1371/journal.pone.0062077)
Supplement: Source Code S1 — The source code of COAN. (ZIP) [file pone.0062077.s001.zip › source_code/license.txt]

COAN algorithm for protein complexes prediction
    
Copyright (C) 2012  Dalian University of Technology, School of Computer Science and Technology, Information Retrival Lab

This program is free software: you can redistribute it and/or modify
it under the terms of the GNU General Public License as published by
the Free Software Foundation.

This program is distributed in the hope that it will be useful,
but WITHOUT ANY WARRANTY; without even the implied warranty of
MERCHANTABILITY or FITNESS FOR A PARTICULAR PURPOSE.  See the
GNU General Public License for more details.

You should have received a copy of the GNU General Public License
along with this program.  If not, see http://www.gnu.org/licenses/
